# Supplementary material for: Collective decision-making by rational agents with differing preferences
Source: Proc Natl Acad Sci U S A. 2020 Apr 27;117(19):10388–96. doi: 10.1073/pnas.2000840117 (PMC7229690; doi:10.1073/pnas.2000840117)
Supplement: Supplementary File [file pnas.2000840117.sd01.txt]

#Libraries
library(mvtnorm)
library(viridis)
library(doParallel)

##Functions
get_prob_dependent_split <- function(sgns=1, r=1, epsilon= 1, alpha=1, sabhigh = 1, sablow=0,  xtrue = 0){
  #Calculates the probability (from observer's perspective) for agent to make choice '1' based on sesquence 'sgns' of previous decisions
  #for a split population of two types with internal correlation sabhigh and external correlation sablow, and with proportions alpha and 1-alpha
  
  #Other parameters:
  #xtrue: the true average utility for all agents
  #epsilon: the habitual environmental noise level
  #r: the ratio of experimental to habitual noise levels
  if (length(sgns)==0 || all(is.na(sgns))){
    P= pnorm(xtrue/(r*epsilon))
    return(P)}
  
  sgns = na.omit(sgns)
  
  f <- function(z, dlow,dhigh, alpha, sgns){
    gx <- function(x){
      
      
      p = dnorm(x)
      if (length(sgns)==1){
        p = p*(alpha*pnorm(sgns*sabhigh*(x-dhigh)/sqrt(1+epsilon^2-sabhigh^2)) + (1-alpha)*pnorm(sgns*sablow*(x-dlow)/sqrt(1+epsilon^2-sablow^2)))
      }
      
      else { 
        
        lowerlow = rep(-Inf, length(sgns))
        upperlow= rep(Inf, length(sgns))
        idx = which(sgns==1)
        lowerlow[idx] = dlow[idx]
        idx = which(sgns==-1)
        upperlow[idx] = dlow[idx]
        
        lowerhigh = rep(-Inf, length(sgns))
        upperhigh= rep(Inf, length(sgns))
        idx = which(sgns==1)
        lowerhigh[idx] = dhigh[idx]
        idx = which(sgns==-1)
        upperhigh[idx] = dhigh[idx]
        
        M = expand.grid(c(1,0), c(1,0), c(1,0), c(1,0), c(1,0), c(1,0), c(1,0))
        M = M[1:2^(length(sgns)), 1:length(sgns)]
        
        phere = 0
        for (i in 1:dim(M)[1]){
        
        Mhere = as.double(M[i, ])
        lower = rep(-Inf, length(sgns))
        lower[Mhere==1] = lowerhigh[Mhere==1]
        lower[Mhere==0] = lowerlow[Mhere==0]
        upper = rep(+Inf, length(sgns))
        upper[Mhere==1] = upperhigh[Mhere==1]
        upper[Mhere==0] = upperlow[Mhere==0]
          
        sab_methem = sabhigh*Mhere + sablow*(1-Mhere)
        
       
        sigma_them = sabhigh*(outer(Mhere, Mhere) + outer(1-Mhere, 1-Mhere)) + sablow*(outer(Mhere, 1-Mhere)+outer(1-Mhere, Mhere))
        diag(sigma_them)<-1+epsilon^2
        
        sigma = sigma_them - outer(sab_methem, sab_methem)
        
      
        
        phere = phere+ alpha^(sum(Mhere))*(1-alpha)^(sum(1-Mhere))*vapply(x, function(y){as.double(mnormt::sadmvn(lower = lower, upper= upper, mean= y*sab_methem, varcov=sigma))}, FUN.VALUE = 1)
        
        }
        p = p*phere
        
      }
      
      p = p*dnorm((x-z)/epsilon)
      
      return(x*p)
    }
    xbar = integrate(gx, lower=-Inf, upper=+Inf)$value
    return(xbar)
  }
  
  
  P = rep(NA, length(sgns))
  dlow = c(0)
  dhigh = c(0)
  for (i in 1:length(sgns)){

    myf <- function(z){f(z, dlow, dhigh, 1-alpha, sgns[1:i])}
    root1 = uniroot(myf, c(-1*r*epsilon, 1*r*epsilon), extendInt = "yes")$root
    
    
    
    myf <- function(z){f(z, dlow, dhigh, alpha, sgns[1:i])}
    root2 = uniroot(myf, c(-1*r*epsilon, 1*r*epsilon), extendInt = "yes")$root
    
    dlow = c(dlow, root1)
    dhigh = c(dhigh, root2)
    
  }

    P= pnorm((xtrue-root2)/(r*epsilon))
 
  
  return(P)
  
}


get_prob_dependent <- function(sgns=1, r=1, epsilon= 1, sab = 1, xtrue = 0, returnall=FALSE){
   #Calculates the probability (from observer's perspective) for agent to make choice '1' based on sesquence 'sgns' of previous decisions  
  
  #Other parameters:
  #xtrue: the true average utility for all agents
  #epsilon: the habitual environmental noise level
  #r: the ratio of experimental to habitual noise levels
  
  if (length(sgns)==0 || all(is.na(sgns))){
      P= pnorm(xtrue/(r*epsilon))
      return(P)}
      
    sgns = na.omit(sgns)
    
    f <- function(z, d, sgns){
      gx <- function(x){
        
        
        p = dnorm(x)
        if (length(sgns)==1){
          p = p*pnorm(sgns*sab*(x-d)/sqrt(1+epsilon^2-sab^2))
        }
        
         else { 
          
           lower = rep(-Inf, length(sgns))
           upper= rep(Inf, length(sgns))
           idx = which(sgns==1)
           lower[idx] = d[idx]
           idx = which(sgns==-1)
           upper[idx] = d[idx]
           sigma=(diag(1+epsilon^2-sab, length(sgns), length(sgns)) + sab - sab^2)
           p = p*vapply(x, function(y){as.double(mnormt::sadmvn(lower = lower, upper= upper, mean= rep(sab*y, length(sgns)), varcov=sigma))}, FUN.VALUE = 1)
           
         
      }
    
        p = p*dnorm((x-z)/epsilon)
       
        return(x*p)
      }
      xbar = integrate(gx, lower=-Inf, upper=+Inf)$value
      return(xbar)
    }
    

    P = rep(NA, length(sgns))
    d = c(0)
    for (i in 1:length(sgns)){
      myf <- function(z){f(z, d, sgns[1:i])}
      root = uniroot(myf, c(-1*epsilon, 1*epsilon), extendInt = "yes")$root
      
      d = c(d, root)
      
      if (returnall){P[i] = pnorm((xtrue-root)/(r*epsilon))}
    }
    if (!returnall){
      P= pnorm((xtrue-root)/(r*epsilon))}
    if (P == 0){browser()}
    
    return(P)
    
}


build_full_tree <- function(n=10, r=1, epsilon=1, xtrue=0, sab=1){
  #Evaluates a tree of all possible sequences of decisions with n agents, storing the probability of each sequence and the probability to make choice '1' from each sequence
  
  #Other parameters:
  #xtrue: the true average utility for all agents
  #epsilon: the habitual environmental noise level
  #r: the ratio of experimental to habitual noise levels
  
  mytree= list(r=r, epsilon=epsilon, xtrue=xtrue, seq=matrix(NA, 2^(n+1)-1, n), nl=rep(NA, 2^(n+1)-1), nr=rep(NA, 2^(n+1)-1), phere=rep(NA, 2^(n+1)-1), pr=rep(NA, 2^(n+1)-1), level=rep(NA, 2^(n+1)-1))
  mytree$seq[1,]= rep(NA, n)
  mytree$nl[1]=0
  mytree$nr[1]=0
  mytree$phere[1]=1
  mytree$pr[1]=get_prob_dependent(sgns=c(), r=r, epsilon=epsilon, xtrue=xtrue,sab=sab, returnall=FALSE)
  mytree$level[1]=1
  count = 1
  for (level in 1:n){
    
    idx = which(mytree$level == level)
    for (j in 1:length(idx)){
      count = count+1
      ind = idx[j]
      mytree$seq[count,]= c(mytree$seq[ind,])
      mytree$seq[count, level] = 1
      mytree$nl[count]=mytree$nl[ind]
      mytree$nr[count]=mytree$nr[ind]+1
      mytree$phere[count]=mytree$phere[ind]*mytree$pr[ind]
      mytree$pr[count]=get_prob_dependent(sgns=na.omit(mytree$seq[count,]), r=r, epsilon=epsilon, xtrue=xtrue,sab=sab, returnall=FALSE)
      mytree$level[count]=level+1
      count = count+1
      mytree$seq[count,]= c(mytree$seq[ind,])
      mytree$seq[count, level] = -1
      mytree$nl[count]=mytree$nl[ind]+1
      mytree$nr[count]=mytree$nr[ind]
      mytree$phere[count]=mytree$phere[ind]*(1-mytree$pr[ind])
      mytree$pr[count]=get_prob_dependent(sgns=na.omit(mytree$seq[count,]), r=r, epsilon=epsilon, xtrue=xtrue, sab= sab, returnall=FALSE)
      mytree$level[count]=level+1
    }
  }
  
  return(mytree)
  
}

build_full_tree_split <- function(n=10, r=1, epsilon=1, xtrue=0, sabhigh=1, sablow=0, alpha=0.5){
  #Evaluates a tree of all possible sequences of decisions with n agents, storing the probability of each sequence and the probability to make choice '1' from each sequence
  #for a split population with internal correlation of sabhigh, external correlation of sablow, and with proportions alpha and 1-alpha
 
  #Other parameters:
  #xtrue: the true average utility for all agents
  #epsilon: the habitual environmental noise level
  #r: the ratio of experimental to habitual noise levels
  
   mytree= list(r=r, epsilon=epsilon, xtrue=xtrue, seq=matrix(NA, 2^(n+1)-1, n), nl=rep(NA, 2^(n+1)-1), nr=rep(NA, 2^(n+1)-1), phere=rep(NA, 2^(n+1)-1), pr=rep(NA, 2^(n+1)-1), level=rep(NA, 2^(n+1)-1))
  mytree$seq[1,]= rep(NA, n)
  mytree$nl[1]=0
  mytree$nr[1]=0
  mytree$phere[1]=1
  mytree$pr[1]=get_prob_dependent(sgns=c(), r=r, epsilon=epsilon, xtrue=xtrue,sab=sab, returnall=FALSE)
  mytree$level[1]=1
  count = 1
  for (level in 1:n){
    
    idx = which(mytree$level == level)
    for (j in 1:length(idx)){
      count = count+1
      ind = idx[j]
      mytree$seq[count,]= c(mytree$seq[ind,])
      mytree$seq[count, level] = 1
      mytree$nl[count]=mytree$nl[ind]
      mytree$nr[count]=mytree$nr[ind]+1
      mytree$phere[count]=mytree$phere[ind]*mytree$pr[ind]
      mytree$pr[count]=alpha*get_prob_dependent_split(sgns=na.omit(mytree$seq[count,]), r=r, epsilon=epsilon, xtrue=xtrue,sabhigh=sabhigh,sablow=sablow, alpha=alpha) + (1-alpha)*get_prob_dependent_split(sgns=na.omit(mytree$seq[count,]), r=r, epsilon=epsilon, xtrue=xtrue,sabhigh=sabhigh,sablow=sablow, alpha=1-alpha)
      mytree$level[count]=level+1
      count = count+1
      mytree$seq[count,]= c(mytree$seq[ind,])
      mytree$seq[count, level] = -1
      mytree$nl[count]=mytree$nl[ind]+1
      mytree$nr[count]=mytree$nr[ind]
      mytree$phere[count]=mytree$phere[ind]*(1-mytree$pr[ind])
      mytree$pr[count]=alpha*get_prob_dependent_split(sgns=na.omit(mytree$seq[count,]), r=r, epsilon=epsilon, xtrue=xtrue,sabhigh=sabhigh,sablow=sablow, alpha=alpha) + (1-alpha)*get_prob_dependent_split(sgns=na.omit(mytree$seq[count,]), r=r, epsilon=epsilon, xtrue=xtrue,sabhigh=sabhigh,sablow=sablow, alpha=1-alpha)
      mytree$level[count]=level+1
    }
  }
  
  return(mytree)
  
}

fill_from_tree <- function(mytree){
  #Takes a built tree of all possible sequences and creates a matrix of choice probabilities based on number having chosen A and B
  
  n = max(mytree$level, na.rm=T)-1
  P = matrix(NA, ncol=n+1, nrow=n+1)
  for(i in 1:(n+1)){
    for (j in 1:(n+1)){
      idx = which(mytree$nl==(j-1) & mytree$nr==(i-1))
      P[i,j] = weighted.mean(mytree$pr[idx], mytree$phere[idx])
      
    }
  }
  return(P)
}


#Figures

make_Fig1 <- function(){
  
  graphics.off()
  postscript("Fig1.eps", width=3, height = 5, horizontal = FALSE, onefile = FALSE, paper = "special")
  layout(matrix(1:2, nrow=2, ncol=1))
  
  sab=0.5
  possible_seqs = matrix(NA, 7, 3)
  possible_seqs[1, ] = c(1, NA, NA)
  possible_seqs[2, ] = c(-1, 1, NA)
  possible_seqs[3, ] = c(1, 1, NA)
  possible_seqs[4, ] = c(-1, -1, 1)
  possible_seqs[5, ] = c(1, -1, 1)
  possible_seqs[6, ] = c(-1, 1, 1)
  possible_seqs[7, ] = c(1,1,1)
  
  possible_seqs = rbind(possible_seqs, -possible_seqs)
  
  cols = c('black', rep('blue',2), rep('red', 4))
  cols = rep(cols,2)
  labels = c('A', 'B,A', 'A,A', 'B,B,A', 'A,B,A', 'B,A,A', 'A,A,A', 'B', 'A,B', 'B,B', 'A,A,B', 'B,A,B', 'A,B,B', 'B,B,B') 
  noises = 10^seq(-1, 1, length.out=20)
  
  P = matrix(NA, dim(possible_seqs)[1], length(noises))
  for (i in 1:dim(possible_seqs)[1]){
    print(i)
    for (j in 1:length(noises)){
      P[i,j] = get_prob_dependent(sgns = possible_seqs[i,], r=1, epsilon = noises[j], xtrue = 0, sab=sab)
    }
  }
  
  par(mar=c(2.5,2.5,0.5,0.5))
  plot(noises, P[1, ], bty='l', type='n', log='x', ylab="",xlab="", xaxt='n', yaxt='n', ylim=c(0, 1), xlim=c(0.09, 20))
  atlist = c(0.1, 0.5, 1, 2, 10)
  axis(1, at=atlist, labels=FALSE, las=1, cex.axis=1, lwd.ticks=0)
  axis(1, at = atlist, labels=atlist, line = -1,las=1, cex.axis=1, lwd.ticks=0, lwd=0)
  axis(2, at=seq(0,1, 0.2), labels=FALSE, las=1, cex.axis=1, lwd.ticks=0)
  axis(2, at = seq(0, 1, 0.2), labels=seq(0, 1, 0.2), line = -0.9,las=1, cex.axis=1, lwd.ticks=0, lwd=0)
  
  title(xlab=expression(paste('environmental noise (',epsilon, ')')),line = 1.2)
  title(ylab='P(choose A)', line = 1.5)
  for (i in 1:dim(P)[1]){
    lines(noises, P[i, ], lwd=2, col=cols[i])
    if (sum(abs(possible_seqs[i,]), na.rm=T)<3){
      text(12, P[i, dim(P)[2]], labels[i], cex=0.6, col = cols[i])}
    else {
      text(18, P[i, dim(P)[2]], labels[i], cex=0.6, col = cols[i])}
  }
  grid()
  text(0.1, 0.95, 'A', font = 2)
  
  sab=0.9
  P = matrix(NA, dim(possible_seqs)[1], length(noises))
  for (i in 1:dim(possible_seqs)[1]){
    for (j in 1:length(noises)){
      P[i,j] = get_prob_dependent(sgns = possible_seqs[i,], r=1, epsilon = noises[j], xtrue = 0, sab=sab)
    }
  }
  
  par(mar=c(2.5,2.5,0.5,0.5))
  plot(noises, P[1, ], bty='l', type='n', log='x', ylab="",xlab="", xaxt='n', yaxt='n', ylim=c(0, 1), xlim=c(0.09, 20))
  atlist = c(0.1, 0.5, 1, 2, 10)
  axis(1, at=atlist, labels=FALSE, las=1, cex.axis=1, lwd.ticks=0)
  axis(1, at = atlist, labels=atlist, line = -1,las=1, cex.axis=1, lwd.ticks=0, lwd=0)
  axis(2, at=seq(0,1, 0.2), labels=FALSE, las=1, cex.axis=1, lwd.ticks=0)
  axis(2, at = seq(0, 1, 0.2), labels=seq(0, 1, 0.2), line = -0.9,las=1, cex.axis=1, lwd.ticks=0, lwd=0)
  
  title(xlab=expression(paste('environmental noise (',epsilon, ')')), line = 1.2)
  title(ylab='P(choose A)', line = 1.5)
  for (i in 1:dim(P)[1]){
    lines(noises, P[i, ], lwd=2, col=cols[i])
    if (sum(abs(possible_seqs[i,]), na.rm=T)<3){
      text(12, P[i, dim(P)[2]], labels[i], cex=0.6, col = cols[i])}
    else {
      text(18, P[i, dim(P)[2]], labels[i], cex=0.6, col = cols[i])}
  }
  grid()
  text(0.1, 0.95, 'B', font = 2)
  dev.off()

}


make_Fig2 <-function(){
  
  rs = c(1, 1/2)
  graphics.off()
  
  postscript("Fig2.eps", width=3, height = 3, horizontal = FALSE, onefile = FALSE, paper = "special")
  nf = layout(matrix(c(1,5, 1,4,2,4,2,5,3,5), nrow=2, ncol=5), widths=c(0.7,3, 2.1, 0.8, 0.7))
  
  
  lognoises = seq(-1, 1, length.out=10)
  sabs= seq(0, 1, 0.1)
  ep = 10^lognoises
  rsf = matrix(NA, length(lognoises), length(sabs))
  for (i in 1:length(lognoises)){
    for (j in 1:length(sabs)){
      
      rsf[i,j] = sabs[j]*ep[i]/(sqrt(1+ep[i]^2-sabs[j]^2))
      
    }
  }
  Crec = matrix(NA, 3, length(lognoises)*length(sabs))
  
  
  for (k in 1:2){
    
    C = matrix(NA, length(lognoises), length(sabs))
    for (i in 1:length(lognoises)){
      for (j in 1:length(sabs)){
        C[i,j] = get_prob_dependent(sgns=c(-1,-1, 1), r=rs[k], epsilon = 10^lognoises[i], sab=sabs[j])
      }
    }
    Crec[k, ] = as.vector(C)
    if (k == 1){
      par(mar=c(3,2.8,0.7,0.5))
      image(lognoises, sabs, C, xlab='', ylab="", xaxt='n', yaxt='n', col=viridis(64), zlim=c(0.3,0.9), useRaster=T)
      axis(1, at=log10(c(0.1, 0.5, 2, 10)), labels=c(0.1, 0.5, 2, 10))
      axis(2, labels=FALSE, las=0, cex.axis=1)
      axis(2, line = -0.3,las=0, cex.axis=1, lwd.ticks=0, lwd=0)
      title(ylab = expression(paste('utility correlation (',rho, ')')), line = 1.7)
      text(log10(0.15), 0.05, 'A', font=2, col='white')
      text(log10(1), 0.4,'< 0.5', font=2, col='white',cex=1.3)
      text(log10(3.5), 0.85,'> 0.5', font=2, col='white', cex=1.3)
      box()
    }
    
    else {
      par(mar=c(3,0.5,0.7,0.5))
      image(lognoises, sabs, C, xlab='', ylab="", xaxt='n', yaxt='n', col=viridis(64), zlim=c(0.3,0.9), useRaster=T)
      axis(1, at=log10(c(0.1, 0.5, 2, 10)), labels=c(0.1, 0.5, 2, 10))
      text(log10(0.15), 0.05, 'B', font=2, col='white')
      text(log10(1), 0.4,'< 0.5', font=2, col='white', cex=1.3)
      text(log10(3.5), 0.85,'> 0.5', font=2, col='white',cex=1.3)
      box()
    }
    
    contour(lognoises, sabs, C, add=T, drawlabels = F,levels=c(0.501, 0.501), col='white')
    title(xlab = expression(paste('environmental noise (',epsilon, ')')), line = 2)
  }
  par(mar=c(3,0.1,0.7,1.5))
  image.scale(z=NULL, breaks = seq(0.3,0.9, length.out = 65), col=viridis(64), add.axis = F, axis.pos = 4)
  atlist = seq(0.3, 0.9, 0.2)
  axis(4, at=atlist, labels=FALSE, las=0, cex.axis=1)
  axis(4, at = atlist, labels=atlist, line = -0.5,las=0, cex.axis=1, lwd.ticks=0, lwd=0)
  par(mar=c(3.2,4,0.5,0.5))
  
  plot(rsf, Crec[1, ], xlim=c(0,1), ylim=c(0.3, 0.9), xlab='', ylab='', bty='l', type='n')
  lines(rsf, Crec[1,], type='p', col='black' , pch=20)
  lines(rsf, Crec[2,], type='p', col='red' ,pch=20)
  title(xlab = 'relative social weighting', line = 2)
  title(ylab = "probability", line = 2)
  text(0.05, 0.33, 'C', font=2, col='black')
  dev.off()
  
}


make_Fig3 <- function(n=8){
  #n: number of agents in group. Note that the published value of n=8 can take a long time to run; similar results can be obtained with lower values of n
  
  #The following code is optimised for a four-core computer
  closeAllConnections()
  cluster = makeCluster(4, type = "FORK")
  registerDoParallel(cluster)
  
  rs = c(1, 1/2)
  lognoises = seq(-1, 1, length.out=10)
  sabs= seq(0, 1, 0.1)
  ep = 10^lognoises
  rsf = matrix(NA, length(lognoises), length(sabs))
  for (i in 1:length(lognoises)){
    for (j in 1:length(sabs)){
      
      rsf[i,j] = sabs[j]*ep[i]/(sqrt(1+ep[i]^2-sabs[j]^2))
      
    }
  }
  
  graphics.off()
  postscript("Fig3.eps", width=3, height = 3, horizontal = FALSE, onefile = FALSE, paper = "special")
  nf = layout(matrix(c(1,5, 1,4,2,4,2,5,3,5), nrow=2, ncol=5), widths=c(0.9,3, 2.1, 0.8, 0.7))
 
  
  P = dbinom(0:n, n, 0.5)
  randomC= sum(P*abs(2*(0:n)/n - 1))
  
  Crec = matrix(NA, 3, length(lognoises)*length(sabs))
  for (kk in 1:2){
    
  parfn <- function(epsilon, sab){
    
    mytree = build_full_tree(n=n, epsilon = epsilon, sab=sab, r = rs[kk])
    P=rep(NA, n+1)
    for (k in 1:(n+1)){
      idx = which(mytree$level==(n+1) & mytree$nr == (k-1))
      P[k] = sum(mytree$phere[idx])
    }
    return(sum(P*abs(2*(0:n)/n - 1)))
  }
  
  
  
  C = matrix(NA, length(lognoises), length(sabs))
  C <- foreach(i=1:length(lognoises), .combine=rbind) %:% foreach(j = 1:length(sabs), .combine=c) %dopar% {
    parfn(10^lognoises[i],sabs[j])}
  
  Crec[kk, ] = as.vector(C)
  
  if (kk == 1){
    
    par(mar=c(3,2.8,0.7,0.5))
    image(lognoises, sabs, C, xlab='', ylab="", xaxt='n', yaxt='n', col=viridis(64), zlim=c(randomC,1), useRaster=T)
    axis(1, at=log10(c(0.1, 0.5, 2, 10)), labels=c(0.1, 0.5, 2, 10))
    axis(2, labels=FALSE, las=0, cex.axis=1)
    axis(2, line = -0.3,las=0, cex.axis=1, lwd.ticks=0, lwd=0)
    title(ylab = expression(paste('utility correlation (',rho, ')')), line = 1.7)
    text(log10(0.15), 0.05, 'A', font=2, col='white')
    box()
    
    }
  else {
    
    par(mar=c(3,0.5,0.7,0.5))
    image(lognoises, sabs, C, xlab='', ylab="", xaxt='n', yaxt='n', col=viridis(64), zlim=c(randomC,1), useRaster=T)
    axis(1, at=log10(c(0.1, 0.5, 2, 10)), labels=c(0.1, 0.5, 2, 10))
    text(log10(0.15), 0.05, 'B', font=2, col='white')
    box()
     }
  
  
  title(xlab = expression(paste('environmental noise (',epsilon, ')')), line = 2)
 
  }
  
  par(mar=c(3,0.1,0.7,1.5))
  image.scale(z=NULL, breaks = seq(randomC,1, length.out = 65), col=viridis(64), add.axis = F, axis.pos = 4)
  atlist = seq(randomC, 1, length.out=3)
  axis(4, at=atlist, labels=FALSE, las=0, cex.axis=1)
  axis(4, at = atlist, labels=round(atlist, digits=2), line = -0.5,las=0, cex.axis=1, lwd.ticks=0, lwd=0)
  
  par(mar=c(3,4,0.5,0.5))
  
  plot(rsf, Crec[1, ], xlim=c(0,1), ylim=c(randomC, 1), xlab='', ylab='', bty='l', type='n')
  lines(rsf, Crec[1,], type='p', col='black', pch=20)
  lines(rsf, Crec[2,], type='p', col='red',pch=20)
  title(xlab = 'relative social weighting', line = 2)
  title(ylab = "consensus", line = 2)
  text(0.15, 0.97, 'C', font=2, col='black')
  dev.off()
  
  stopCluster(cluster)
}


make_Fig4 <- function(){
  
  graphics.off()
  postscript("Fig4.eps", width=3, height = 7, horizontal = FALSE, onefile = FALSE, paper = "special")
  layout(matrix(1:3, nrow=3, ncol=1)) 
  
  possible_seqs = matrix(NA, 7, 3)
  possible_seqs[1, ] = c(1, NA, NA)
  possible_seqs[2, ] = c(-1, 1, NA)
  possible_seqs[3, ] = c(1, 1, NA)
  possible_seqs[4, ] = c(-1, -1, 1)
  possible_seqs[5, ] = c(1, -1, 1)
  possible_seqs[6, ] = c(-1, 1, 1)
  possible_seqs[7, ] = c(1,1,1)
  
  possible_seqs = rbind(possible_seqs, -possible_seqs)
  
  cols = c('black', rep('blue',2), rep('red', 4))
  cols = rep(cols,2)
  labels = c('A', 'B,A', 'A,A', 'B,B,A', 'A,B,A', 'B,A,A', 'A,A,A', 'B', 'A,B', 'B,B', 'A,A,B', 'B,A,B', 'A,B,B', 'B,B,B') 
  noises = 10^seq(-1, 1, length.out=20)
  
  
  sabhigh = 1
  sablow=0
  alpha = 0.5
  
  P = matrix(NA, dim(possible_seqs)[1], length(noises))
  for (i in 1:dim(possible_seqs)[1]){
    for (j in 1:length(noises)){
      
      P[i,j] = get_prob_dependent_split(sgns = possible_seqs[i,], r=1, alpha=alpha, epsilon = noises[j], xtrue = 0, sabhigh=sabhigh, sablow=sablow)
      
    }
  }
  
  par(mar=c(2.5,2.5,0.5,0.5))
  plot(noises, P[1, ], bty='l', type='n', log='x', ylab="",xlab="", xaxt='n', yaxt='n', ylim=c(0, 1), xlim=c(0.09, 18))
  atlist = c(0.1, 0.5, 1, 2, 10)
  axis(1, at=atlist, labels=FALSE, las=1, cex.axis=1, lwd.ticks=0)
  axis(1, at = atlist, labels=atlist, line = -1,las=1, cex.axis=1, lwd.ticks=0, lwd=0)
  axis(2, at=seq(0,1, 0.2), labels=FALSE, las=1, cex.axis=1, lwd.ticks=0)
  axis(2, at = seq(0, 1, 0.2), labels=seq(0, 1, 0.2), line = -0.9,las=1, cex.axis=1, lwd.ticks=0, lwd=0)
  
  title(xlab=expression(paste('environmental noise (',epsilon, ')')), line = 1.2)
  title(ylab='P(choose A)', line = 1.5)
 
  for (i in 1:dim(P)[1]){
    lines(noises, P[i, ], lwd=2, col=cols[i])
    if (sum(abs(possible_seqs[i,]), na.rm=T)<3){
      text(12, P[i, dim(P)[2]], labels[i], cex=0.6, col = cols[i])}
    else {
      text(18, P[i, dim(P)[2]], labels[i], cex=0.6, col = cols[i])}
  }
  
  grid()
  text(0.1, 0.95, 'A', font = 2)
  
  sabhigh = 0.9
  sablow=0.25
  alpha = 0.9
  
  P = matrix(NA, dim(possible_seqs)[1], length(noises))
  for (i in 1:dim(possible_seqs)[1]){
    for (j in 1:length(noises)){
      if (alpha>1){
        P[i,j] = get_prob_dependent(sgns = possible_seqs[i,], r=1, epsilon = noises[j], xtrue = 0, sab=sab)
      }
      else {
        P[i,j] = get_prob_dependent_split(sgns = possible_seqs[i,], r=1, alpha=alpha, epsilon = noises[j], xtrue = 0, sabhigh=sabhigh, sablow=sablow)
      }
    }
  }
  
  par(mar=c(2.5,2.5,0.5,0.5))
  plot(noises, P[1, ], bty='l', type='n', log='x', ylab="",xlab="", xaxt='n', yaxt='n', ylim=c(0, 1), xlim=c(0.09, 18))
  atlist = c(0.1, 0.5, 1, 2, 10)
  axis(1, at=atlist, labels=FALSE, las=1, cex.axis=1, lwd.ticks=0)
  axis(1, at = atlist, labels=atlist, line = -1,las=1, cex.axis=1, lwd.ticks=0, lwd=0)
  axis(2, at=seq(0,1, 0.2), labels=FALSE, las=1, cex.axis=1, lwd.ticks=0)
  axis(2, at = seq(0, 1, 0.2), labels=seq(0, 1, 0.2), line = -0.9,las=1, cex.axis=1, lwd.ticks=0, lwd=0)
  
  title(xlab=expression(paste('environmental noise (',epsilon, ')')), line = 1.2)
  title(ylab='P(choose A)', line = 1.5)
  for (i in 1:dim(P)[1]){
    lines(noises, P[i, ], lwd=2, col=cols[i])
    if (sum(abs(possible_seqs[i,]), na.rm=T)<3){
      text(12, P[i, dim(P)[2]], labels[i], cex=0.6, col = cols[i])}
    else {
      text(18, P[i, dim(P)[2]], labels[i], cex=0.6, col = cols[i])}
  }
  
  grid()
  text(0.1, 0.95, 'B', font = 2)
  
  
  sabhigh = 0.9
  sablow=0.25
  alpha = 0.1
  
  P = matrix(NA, dim(possible_seqs)[1], length(noises))
  for (i in 1:dim(possible_seqs)[1]){
    for (j in 1:length(noises)){
      if (alpha>1){
        P[i,j] = get_prob_dependent(sgns = possible_seqs[i,], r=1, epsilon = noises[j], xtrue = 0, sab=sab)
      }
      else {
        P[i,j] = get_prob_dependent_split(sgns = possible_seqs[i,], r=1, alpha=alpha, epsilon = noises[j], xtrue = 0, sabhigh=sabhigh, sablow=sablow)
      }
    }
  }
  
  par(mar=c(2.5,2.5,0.5,0.5))
  plot(noises, P[1, ], bty='l', type='n', log='x', ylab="",xlab="", xaxt='n', yaxt='n', ylim=c(0, 1), xlim=c(0.09, 18))
  atlist = c(0.1, 0.5, 1, 2, 10)
  axis(1, at=atlist, labels=FALSE, las=1, cex.axis=1, lwd.ticks=0)
  axis(1, at = atlist, labels=atlist, line = -1,las=1, cex.axis=1, lwd.ticks=0, lwd=0)
  axis(2, at=seq(0,1, 0.2), labels=FALSE, las=1, cex.axis=1, lwd.ticks=0)
  axis(2, at = seq(0, 1, 0.2), labels=seq(0, 1, 0.2), line = -0.9,las=1, cex.axis=1, lwd.ticks=0, lwd=0)
  
  textjitter = rep(0, 14)
  textjitter[4] = -0.025
  textjitter[5] = +0.025
  textjitter[11] = +0.025
  textjitter[12] = -0.025
  title(xlab=expression(paste('environmental noise (',epsilon, ')')), line = 1.2)
  title(ylab='P(choose A)', line = 1.5)
  for (i in 1:dim(P)[1]){
    lines(noises, P[i, ], lwd=2, col=cols[i])
    if (sum(abs(possible_seqs[i,]), na.rm=T)<3){
      text(12, P[i, dim(P)[2]]+textjitter[i], labels[i], cex=0.6, col = cols[i])}
    else {
      text(18, P[i, dim(P)[2]]+textjitter[i], labels[i], cex=0.6, col = cols[i])}
  }
  
  grid()
  text(0.1, 0.95, 'C', font = 2)
  
  dev.off()
  
}

#Utility function to add colorbar to figure, courtesy of https://menugget.blogspot.com/2011/08/adding-scale-to-image-plot.html
image.scale <- function(z, zlim, col = heat.colors(12),
                        breaks, axis.pos=1, add.axis=TRUE, ...){
  if(!missing(breaks)){
    if(length(breaks) != (length(col)+1)){stop("must have one more break than colour")}
  }
  if(missing(breaks) & !missing(zlim)){
    breaks <- seq(zlim[1], zlim[2], length.out=(length(col)+1)) 
  }
  if(missing(breaks) & missing(zlim)){
    zlim <- range(z, na.rm=TRUE)
    zlim[2] <- zlim[2]+c(zlim[2]-zlim[1])*(1E-3)#adds a bit to the range in both directions
    zlim[1] <- zlim[1]-c(zlim[2]-zlim[1])*(1E-3)
    breaks <- seq(zlim[1], zlim[2], length.out=(length(col)+1))
  }
  poly <- vector(mode="list", length(col))
  for(i in seq(poly)){
    poly[[i]] <- c(breaks[i], breaks[i+1], breaks[i+1], breaks[i])
  }
  if(axis.pos %in% c(1,3)){ylim<-c(0,1); xlim<-range(breaks)}
  if(axis.pos %in% c(2,4)){ylim<-range(breaks); xlim<-c(0,1)}
  plot(1,1,t="n",ylim=ylim, xlim=xlim, axes=FALSE, xlab="", ylab="", xaxs="i", yaxs="i", ...)  
  for(i in seq(poly)){
    if(axis.pos %in% c(1,3)){
      polygon(poly[[i]], c(0,0,1,1), col=col[i], border=NA)
    }
    if(axis.pos %in% c(2,4)){
      polygon(c(0,0,1,1), poly[[i]], col=col[i], border=NA)
    }
  }
  box()
  if(add.axis) {axis(axis.pos)}
}
